# Supplementary material for: Characterization of a Novel Regulator of Biofilm Formation in the Pathogen Legionella pneumophila
Source: Biomolecules. 2022 Jan 27;12(2):225. doi: 10.3390/biom12020225 (PMC8961574; doi:10.3390/biom12020225)
Supplement: Supplementary file 1 [file biomolecules-12-00225-s001.zip]

Archive with 1 entries (1 files):
- biomolecules-1561342-supplementary.pdf
